# Supplementary material for: Genomic Characterization of mcr-1-Carrying Foodborne Salmonella enterica serovar Typhimurium and Identification of a Transferable Plasmid Carrying mcr-1, blaCTX-M-14, qnrS2, and oqxAB Genes From Ready-to-Eat Pork Product in China
Source: Front Microbiol. 2022 Jun 29;13:903268. doi: 10.3389/fmicb.2022.903268 (PMC9277226; doi:10.3389/fmicb.2022.903268)
Supplement: Supplementary file 1 [file Table_1.XLSX]

## Sheet: Sheet1
Supplementary Table S1. Sequence type (ST) and core genome MLST (cg MLST) profiles of the 83 S. Typhimurium isolates in phylogenetic analysis. The isolates in this study were marked red. The cgMLST of the 11 strains were maked blue. The same cgMLST allelic variations were maked purple and dark red.
Barcode	Name	Source Niche	Source Type	Source Details	Collection Year	Country	Region	MLST	cgST	HC0 (indistinguishable)	HC2	HC5	HC10	HC20	HC50	HC100	HC200	HC400	HC900 (ceBG)	HC2000 (Super-lineage)	HC2600	HC2850 (subsp.)
SAL_LB2900AA	SH16G2457	Human	Human	Feces	2016	China	Shanghai	34	299440	299440	299440	299440	299440	2	2	2	2	2	2	2	2	2
SAL_LB2564AA	17Sal008	Food	Food	Ready-to-eat dumpling	2017	China	Guangzhou	34	299134	299134	299134	299134	299134	2	2	2	2	2	2	2	2	2
SAL_LB2567AA	SH16SF0332	Livestock	Swine	Pork	2016-07-07	China	Guangzhou	34	299137	299137	299137	299137	2	2	2	2	2	2	2	2	2	2
SAL_LB2568AA	SH16SF0487	Livestock	Swine	Pork	2016-08-20	China	Guangzhou	34	299139	299139	299139	299139	299139	2	2	2	2	2	2	2	2	2
SAL_LB2719AA	SH16SF0850	Livestock	Swine	Pork	2016-10-22	China	Guangzhou	34	299381	299381	299381	299381	299381	299381	2	2	2	2	2	2	2	2
SAL_LB2712AA	SH16SF0764	Livestock	Swine	Pork	2016-09-24	China	Heyuan	34	299352	299352	299352	299352	299352	2	2	2	2	2	2	2	2	2
SAL_LB2713AA	SH16SF0765	Livestock	Swine	Pork	2016-09-24	China	Heyuan	34	299353	299353	299352	299352	299352	2	2	2	2	2	2	2	2	2
SAL_LB2715AA	SH16SF0784	Livestock	Swine	Pork	2016-09-24	China	Heyuan	34	299380	299380	299378	299378	299378	299378	2	2	2	2	2	2	2	2
SAL_LB2716AA	SH16SF0785	Livestock	Swine	Pork	2016-09-24	China	Heyuan	34	299382	299382	299382	299378	299378	299378	2	2	2	2	2	2	2	2
SAL_LB2717AA	SH16SF0786	Livestock	Swine	Pork	2016-09-24	China	Heyuan	34	299378	299378	299378	299378	299378	299378	2	2	2	2	2	2	2	2
SAL_LB2718AA	SH16SF0787	Livestock	Swine	Pork	2016-09-24	China	Heyuan	34	299379	299379	299378	299378	299378	299378	2	2	2	2	2	2	2	2
SAL_LB2720AA	SH16SF0776	Livestock	Swine	Pork	2016-09-24	China	Heyuan	34	299383	299383	299378	299378	299378	299378	2	2	2	2	2	2	2	2
SAL_BA1626AA	FDA621037	Food	Fish	frozen sockeye salmon portions, wild caught	2010	China		19	36267	36267	36267	36267	36267	9800	41	41	2	2	2	2	2	2
SAL_BA4597AA	FDA906796-C1-B	Wild Animal	Reptile	zaocus dhumnades (cantor)-wushe	2015	China	Hong Kong	36	34030	34030	34030	34030	34030	310	310	310	310	310	2	2	2	2
SAL_DA0311AA	FDA636078 1-1	Food	Poultry	duck egg yolks, cooked, frozen	2010	China		19	21523	21523	21503	21503	21503	8189	2304	2304	2304	2	2	2	2	2
SAL_DA0336AA	FDA636078 2-1	Food	Poultry	duck egg yolks, cooked, frozen	2010	China		19	21504	21504	21504	21504	21504	8189	2304	2304	2304	2	2	2	2	2
SAL_DA0337AA	FDA636078 1-2	Food	Poultry	duck egg yolks, cooked, frozen	2010	China		19	21503	21503	21503	21503	21503	8189	2304	2304	2304	2	2	2	2	2
SAL_DA0347AA	FDA885362-2-1	Food	Shellfish	frozen seafood mix	2014	China		34	21495	21495	21495	21495	21495	2	2	2	2	2	2	2	2	2
SAL_DA6271AA	FNE0135	Food	ND/Others	popano	2013	China		34	16621	16621	16621	16621	16621	16621	2	2	2	2	2	2	2	2
SAL_DA8665AA	FNW19I01	Food	Shellfish	crawfish, frz, cooked, whole	2011	China		36	14605	14605	14605	14605	376	310	310	310	310	310	2	2	2	2
SAL_EA4573AA	S09-1581	Human	Human		2009	China		34	9763	9763	9763	9763	9763	9763	2	2	2	2	2	2	2	2
SAL_EA5272AA	FDA194915-23	Food	Poultry	frz salted duck yolk	2002	China		19	9183	8190	8190	8190	8190	8189	2304	2304	2304	2	2	2	2	2
SAL_EA6534AA	FDA194915-11	Food	Poultry	frz salted duck yolk	2002	China		19	8190	8190	8190	8190	8190	8189	2304	2304	2304	2	2	2	2	2
SAL_EA6535AA	FDA194915-13	Food	Poultry	frz salted duck yolk	2002	China		19	8189	8189	8189	8189	8189	8189	2304	2304	2304	2	2	2	2	2
SAL_FA5847AA	FDA491831	Food	Shellfish	crawfish, frz, cooked	2008	China		19	339	339	339	339	339	339	339	339	339	2	2	2	2	2
SAL_GA3544AA	BCW_2795	Poultry	Poultry	Gallus gallus; chicken	2000	China		19	42520	42520	42520	42520	8189	8189	2304	2304	2304	2	2	2	2	2
SAL_GA4819AA	FDA153274-1	Poultry	Poultry	chicken jerky	2001	China		19	45639	45639	45639	45639	45639	5520	201	201	2	2	2	2	2	2
SAL_GA7366AA	14S1	Human	Human		2014	China	Beijing	19	48562	48562	48562	48562	48562	48562	6770	13	2	2	2	2	2	2
SAL_HA8922AA	SA972816	Livestock	Bovine	Bovine; diarrhoea, faecal isolate	2002	China	Heilongjiang	19	58359	58359	58359	58359	306	305	305	305	2	2	2	2	2	2
SAL_LA2511AA	SB05.063	Human	Human		2005	China	Taiwan	19	85160	85160	85160	85160	373	373	147	48	2	2	2	2	2	2
SAL_MA6026AA	WW012	Livestock	Swine	Instant pork	2016	China		34	97031	97031	97031	97031	97031	97031	2	2	2	2	2	2	2	2
SAL_MA6058AA	81741	Human	Human	Homo sapiens; stool	2015	China	Guangdong	34	96960	96960	96960	96960	96960	9763	2	2	2	2	2	2	2	2
SAL_VA1203AA	Sal0528	Human	Human		2009	China		19	165985	165985	165985	165985	165985	106007	7892	7892	7892	2	2	2	2	2
SAL_CB7537AA	ST113	Human	Human	Homo sapiens; Diarrheal patient	2013	China	Shanghai	34	229069	229069	48972	48972	48972	2	2	2	2	2	2	2	2	2
SAL_XA9807AA	1	Livestock	Swine	swine; pork	2016	China		34	190940	190940	190940	190940	190940	21105	2	2	2	2	2	2	2	2
SAL_IA7832AA	YZU0175	Human	Human	faece of infant	2014	China	Jiangsu	34	65165	65165	65165	65165	65165	65165	2	2	2	2	2	2	2	2
SAL_CA9257AA	FDA673242 2-1	Food	Fish	tilapia, frz	2011	China		34	22368	22368	22368	22368	22368	22368	2	2	2	2	2	2	2	2
SAL_CB7538AA	ST106	Human	Human	Homo sapiens; Diarrheal patient	2013	China	Shanghai	34	229072	229072	229072	229072	229072	229072	2	2	2	2	2	2	2	2
SAL_DB6648AA	QLUY914	Poultry	Poultry	Chicken	2009	China	Shanghai	34	236384	236384	236384	236384	236384	236305	2	2	2	2	2	2	2	2
SAL_DB6580AA	QLULP2	Poultry	Poultry	Chicken	2010	China	Henan	34	236305	236305	236305	236305	236305	236305	2	2	2	2	2	2	2	2
SAL_CB7539AA	ST101	Human	Human	Homo sapiens; Diarrheal patient	2013	China	Shanghai	34	229070	229070	229070	229070	2	2	2	2	2	2	2	2	2	2
SAL_CB7540AA	ST90	Wild Animal	Avian	duck; feces	2012	China	Shanghai	19	232113	229071	229071	229071	229071	229071	201	201	2	2	2	2	2	2
SAL_CB7542AA	ST56	Human	Human	Homo sapiens; Diarrheal patient	2011	China	Shanghai	7910	232110	232110	229075	229075	229075	229075	201	201	2	2	2	2	2	2
SAL_CB7543AA	ST53	Human	Human	Homo sapiens; Diarrheal patient	2011	China	Shanghai	19	229074	229074	229074	229074	229074	229074	201	201	2	2	2	2	2	2
SAL_CB7544AA	ST46	Human	Human	Homo sapiens; Diarrheal patient	2011	China	Shanghai	34	232103	232103	229076	229076	229076	9763	2	2	2	2	2	2	2	2
SAL_CB7545AA	ST45	Human	Human	Homo sapiens; Diarrheal patient	2011	China	Shanghai	34	229076	229076	229076	229076	229076	9763	2	2	2	2	2	2	2	2
SAL_DB1450AA	TJWQ005	Human	Human	Homo sapiens	2017	China	Tianjin	34	232226	232226	232226	232226	232226	2	2	2	2	2	2	2	2	2
SAL_DB5889AA	QLUY916	Poultry	Poultry	Chicken	2009	China	Shanghai	34	236382	236382	236382	236382	236382	236382	2	2	2	2	2	2	2	2
SAL_DB6009AA	CG07.289	Human	Human	Stool	2007	China	Taiwan	19	235649	235649	235649	373	373	373	147	48	2	2	2	2	2	2
SAL_DB6011AA	NL08.101	Human	Human	Stool	2008	China	Taiwan	19	235655	235655	235655	373	373	373	147	48	2	2	2	2	2	2
SAL_DB6015AA	SB13.077	Human	Human	Stool	2013	China	Taiwan	19	235674	235674	235649	373	373	373	147	48	2	2	2	2	2	2
SAL_DB6017AA	R15.2053	Human	Human	Stool	2015	China	Taiwan	19	235684	235684	235649	373	373	373	147	48	2	2	2	2	2	2
SAL_DB6018AA	SB14.094	Human	Human	Stool	2014	China	Taiwan	19	235671	235671	235671	373	373	373	147	48	2	2	2	2	2	2
SAL_DB6020AA	R17.4448	Human	Human	Stool	2017	China	Taiwan	19	235668	235668	235668	373	373	373	147	48	2	2	2	2	2	2
SAL_DB6023AA	R17.5958	Human	Human	Body Fluid	2017	China	Taiwan	19	235685	235685	235685	373	373	373	147	48	2	2	2	2	2	2
SAL_DB6024AA	SB08.076	Human	Human	Stool	2008	China	Taiwan	19	235675	235675	235649	373	373	373	147	48	2	2	2	2	2	2
SAL_DB6032AA	QLULB8	Poultry	Poultry	Chicken	2011	China	Shanxi	34	235710	235710	235710	235710	235710	9763	2	2	2	2	2	2	2	2
SAL_DB6586AA	QLULQ2	Poultry	Poultry	Chicken	2010	China	Guangxi	34	236308	236308	236308	236308	140937	9763	2	2	2	2	2	2	2	2
SAL_DB6633AA	QLUY901	Poultry	Poultry	Chicken	2009	China	Shanghai	34	236374	236374	236374	236374	236374	236374	2	2	2	2	2	2	2	2
SAL_DB6634AA	QLUY902	Poultry	Poultry	Chicken	2009	China	Shanghai	34	236375	236375	236375	236375	236375	236375	2	2	2	2	2	2	2	2
SAL_DB6635AA	QLUY905	Poultry	Poultry	Chicken	2009	China	Shanghai	1544	236373	236373	236373	236373	236373	236373	236373	23441	23441	2	2	2	2	2
SAL_DB6636AA	QLUY907	Poultry	Poultry	Chicken	2009	China	Shanghai	34	236374	236374	236374	236374	236374	236374	2	2	2	2	2	2	2	2
SAL_DB6637AA	QLUY920	Poultry	Poultry	Chicken	2009	China	Shanghai	34	236376	236376	236376	236376	236376	236374	2	2	2	2	2	2	2	2
SAL_DB6638AA	QLUY923	Poultry	Poultry	Chicken	2009	China	Shanghai	19	236377	236377	236377	236377	236377	8189	2304	2304	2304	2	2	2	2	2
SAL_DB6639AA	QLUY926	Poultry	Poultry	Chicken	2009	China	Shanghai	19	236378	236378	236378	236378	236378	236378	6770	13	2	2	2	2	2	2
SAL_DB6647AA	QLUY913	Poultry	Poultry	Chicken	2009	China	Shanghai	19	236386	236386	236386	236386	236386	236386	7892	7892	7892	2	2	2	2	2
SAL_DB6649AA	QLUY915	Poultry	Poultry	Chicken	2009	China	Shanghai	19	236381	236381	236381	236381	236381	8189	2304	2304	2304	2	2	2	2	2
SAL_DB6650AA	QLUY922	Poultry	Poultry	Chicken	2009	China	Shanghai	19	236403	236403	236403	236403	236403	8189	2304	2304	2304	2	2	2	2	2
SAL_DB6652AA	QLUY924	Poultry	Poultry	Chicken	2009	China	Shanghai	34	236397	236397	236397	236397	236397	236397	2	2	2	2	2	2	2	2
SAL_DB6653AA	QLUY927	Poultry	Poultry	Chicken	2009	China	Shanghai	19	236404	236404	236404	236404	3797	1380	1380	1380	1380	2	2	2	2	2
SAL_DB6654AA	QLUY928	Poultry	Poultry	Chicken	2009	China	Shanghai	19	236399	236399	236399	236399	236399	236399	2304	2304	2304	2	2	2	2	2
SAL_DB6655AA	QLUY929	Poultry	Poultry	Chicken	2009	China	Shanghai	19	236405	236405	236405	133844	133844	133844	41	41	2	2	2	2	2	2
SAL_DB6657AA	QLUY931	Poultry	Poultry	Chicken	2009	China	Shanghai	34	236376	236376	236376	236376	236376	236374	2	2	2	2	2	2	2	2
SAL_DB6658AA	QLUY932	Poultry	Poultry	Chicken	2009	China	Shanghai	19	236400	236400	236400	236400	236400	236400	6770	13	2	2	2	2	2	2
SAL_DB6659AA	QLUY934	Poultry	Poultry	Chicken	2009	China	Shanghai	19	236402	236402	236402	236402	236402	8189	2304	2304	2304	2	2	2	2	2
SAL_DB6680AA	QLUF120	Human	Human	Human	2018	China	Beijing	19	236429	236429	236429	236429	236429	236429	2304	2304	2304	2	2	2	2	2
SAL_DB6681AA	QLUF121	Human	Human	Human	2018	China	Beijing	19	236431	236431	236431	121877	109336	9765	6770	13	2	2	2	2	2	2
SAL_DB6682AA	QLUF104	Human	Human	Human	2015	China	Beijing	19	236432	236432	236432	236432	236432	8189	2304	2304	2304	2	2	2	2	2
SAL_DB6684AA	QLUF103	Human	Human	Human	2015	China	Beijing	19	236433	236433	236433	236433	236433	9765	6770	13	2	2	2	2	2	2
SAL_DB6738AA	QLUF209	Livestock	Swine	Pig liver	2014	China	Shandong	34	236468	236468	236468	236468	236468	236468	2	2	2	2	2	2	2	2
SAL_DB6739AA	QLUF215	Wild Animal	Avian	Pigeon liver	2015	China	Shandong	128	236469	236469	236469	158730	17829	5294	5009	5009	5009	2	2	2	2	2
SAL_DB6740AA	QLUF216	Wild Animal	Avian	Pigeon liver	2015	China	Shandong	128	236470	236470	236469	158730	17829	5294	5009	5009	5009	2	2	2	2	2
SAL_KB9264AA	3		Poultry		2019	China	Zhejiang	1544	296301	296301	296301	296301	296301	296301	296301	23441	23441	2	2	2	2	2
